# Supplementary material for: The vesicular stomatitis virus matrix protein promotes FACT subunit depletion to suppress the FEAR pathway
Source: PLoS Pathog. 2026 Jul 17;22(7):e1014430. doi: 10.1371/journal.ppat.1014430 (PMC13395346; doi:10.1371/journal.ppat.1014430)
Supplement: S1 Table — (XLSX) [file ppat.1014430.s010.xlsx]

## Sheet: S1 Table
S1 Table. Key resources and reagents.
REAGENT or RESOURCE	SOURCE	IDENTIFIER
Antibodies
Rabbit polyclonal anti-Flag	Sigma-Aldrich	Cat# F7425, RRID:AB_439687
Mouse monoclonal anti-Flag	Wako	Cat# 014-22383, RRID:AB_10660291
Rabbit polyclonal anti-HA	Sigma-Aldrich	Cat# H6908, RRID:AB_260070
Mouse monoclonal anti-HA.11	BioLegend	Cat# 901515, RRID:AB_2565334
Rabbit polyclonal anti-His	Cell Signaling Technology	Cat#: 2365
Rabbit polyclonal anti-GFP	Takara	Cat# 632592
Mouse monoclonal anti-GFP	BioLegend	Cat# 902601, RRID:AB_2565021
Mouse monoclonal anti-VSV M	Kerafast	Cat# EB0011
Mouse monoclonal anti-VSV N	Kerafast	Cat# EB0009
Rabbit monoclonal anti-VSV N	Kerafast	Cat# Kf-Ab01403-23.0,
Mouse anti-Vaccinia Virus I3L	Dr. David Evans (University of Alberta) [68]	N/A
Rabbit monoclonal anti-Spt16	Cell Signaling Technology	Cat# 12191, RRID:AB_2732025
Rabbit monoclonal anti-Spt16	Protein Tech	Cat# 68243-1-Ig
Mouse monoclonal anti-Spt16	Santa Cruz Biotechnology	Cat# sc-165987, RRID:AB_2286916
Mouse monoclonal anti-Spt16	BioLegend	Cat# 607002
Rabbit monoclonal anti-SSRP1	Cell Signaling Technology	Cat# 13421, RRID:AB_2714160
Mouse monoclonal anti-SSRP1	BioLegend	Cat# 609702, RRID:AB_315731
Rabbit monoclonal anti-SUMO1	Abcam	Cat# ab32058, RRID:AB_778173
Mouse monoclonal anti SUMO2+3	Abcam	Cat# ab81371, RRID:AB_1658424
Mouse monoclonal anti-Histone H4	Santa Cruz Biotechnology	Cat# sc-25260, RRID:AB_2118623
Mouse monoclonal anti-Vimentin	Developmental Studies Hybridoma Bank	Cat# AMF-17b
Rabbit monoclonal anti-RanGAP1	Abcam	Cat# ab92360, RRID:AB_10564003
Rabbit polyclonal anti-Actin	Abcam	Cat# ab1801, RRID:AB_302617
Rabbit polyclonal anti-β-Actin	Proteintech	Cat# 20536-1-AP, RRID:AB_10700003
Mouse monoclonal anti-β-Actin	Sigma-Aldrich	Cat# A5441, RRID:AB_476744
Mouse monoclonal anti-ETS-1	Proteintech	Cat# 66598-1-Ig, RRID:AB_2881958
Rabbit monoclonal anti-ETS-1	Cell Signaling Technology	Cat# 14069S, RRID:AB_2798383
Rabbit polyclonal anti-STAT1	Proteintech	Cat# 10144-2-AP
Mouse anti-IRF3	BioLegend	Cat# 395902 RRID: AB_2810597
Mouse anti-Rae1	Santa Cruz Biotechnology	Cat# sc-374261 RRID: AB_11008069
Mouse anti-Nup98	Santa Cruz Biotechnology	Cat# sc-74553 RRID: AB_2299066
Mouse monoclonal anti-Ubiquitin (P4D1)	Santa Cruz Biotechnology	Cat#: sc-8017
Rabbit IgG Isotype Control	Invitrogen	Cat# 10500C, RRID:AB_2532981
Mouse IgG Isotype Control	Biolegend	Cat# 401506
IRDye 680RD Donkey anti-Rabbit IgG Secondary Antibody	Li-Cor	Cat#: 926-68073
IRDye 800CW Donkey anti-Mouse IgG Secondary Antibody	Li-Cor	Cat#: 926-32212
Donkey anti-Mouse Secondary, Alexa Fluor 568	Invitrogen	Cat# A10042
Donkey anti-Mouse Secondary, Alexa Fluor 488	Invitrogen	Cat# A-21202
Virus Strains
∆A51RFA51R	[9]	N/A
∆A51R	[9]	N/A
VSV-eGFP (rwt-EGFP VSV)	Laboratory of Dr. Douglas Lyles (Wake Forest University) [29]	N/A
VSVM51R-eGFP (rM51R-M-EGFP)	Laboratory of Dr. Douglas Lyles (Wake Forest University) [29]	N/A
VSV-GFP	[69]	N/A
VSVDM51-GFP (DM51-GFP)	[69]	N/A
VSV-LUC	Laboratory of Dr. Sean Whelan (Washington University) [47]	N/A
Chemicals, reagents and media
Luciferase Assay Reagent	Promega	E1483
Reporter Lysis 5X Buffer	Promega	E3971
RIPA Lysis and Extraction Buffer	Thermo Scientific	AAJ63306AK
Dithiothreitol (DTT)	Fisher	BP172
Ethylenediaminetetraacetic acid (EDTA)	Fisher	BP2482
ProLong Diamond Antifade Mountant with DAPI	Invitrogen	P36962
Protease Inhibitor Cocktail (PIC) EDTA Free (100X)	Abcam	ab270055-10mL
PMSF	Tocris	44-865-0
Cytosine β-D-arabinofuranoside	Sigma	C1768-1G
Benzonase Nuclease	Sigma	E1014-25KU
PR-619	Life Sensors	SI9619
TAK-243	MedChem Express	HY-100487
Bortezomib	Selleck Chemicals	S1013
MG-132	Sigma	M7449
Dimethyl Sulfoxide (DMSO)	Corning	MT-25950CQC
Isopropyl-β-D-thiogalactopyranoside (IPTG)	RPI	I56000-25
Aprotinin	Gold Bio	A-655-25
Leupeptin	Gold Bio	L-010-25
Pepstatin A	Gold Bio	P-020-25
AEBSF	Gold Bio	A-540-10
Dulbecco’s Modified Eagle’s Medium - high glucose	Sigma-Aldrich	D6429
Minimum Essential Medium Eagle	Sigma-Aldrich	M4655
Fibroblast Basal Medium	ATCC	PCS-201-030
Fibroblast Growth Kit-Low serum	ATCC	PCS-201-041
EX-CELL 420 Serum-Free Medium for Insect Cells	Sigma-Aldrich	14420C
Grace’s Insect Medium	Sigma-Aldrich	G8142
Dulbecco’s Phosphate Buffered Saline	Sigma-Aldrich	D8662
Antibiotic Antimycotic Solution (100x)	Sigma-Aldrich	A5955
MEM Nonessential Amino Acid Solution	Corning	25025CI
L-glutamine Solution	Corning	25005CI
FBS	Atlanta Biologicals	S12450
Opti-MEM Reduced Serum Medium	Gibco	31985070
Sf-900 II Serum Free Medium	Gibco	10902096
Lipofectamine 2000 Transfection Reagent	Invitrogen	11668019
Polyethylenimine “Max” (PEI MAX)	Polysciences	24765
Cellfectin II Reagent	Gibco	10362100
NucBlue™ Live ReadyProbes™ Reagent (Hoechst 33342)	Molecular Probes	R37605
Control Magnetic TUBE Beads	Life Sensors	UM400M
TUBE 2 Magnetic Beads	Life Sensors	UM402M
PureProteome Protein A/G Mix Magnetic Beads	Millipore	LSKMAGAG02
Glutathione Superflow Agarose	Pierce	25236
LI-COR Odyssey Blocking Buffer	LI-COR	92740010
10 kDa MWCO ultra centrifugal filter	Amicon	UFC9010
Critical Commercial Assays
MEGAscript™ RNAi Kit	Invitrogen	AM1626
SUMO-1 detection kit	Cytoskeleton	BK165
SUMO-2/3 detection kit	Cytoskeleton	BK162
Experimental Models: Cell Lines
Human: Lung epithelial carcinoma cells (A549)	ATCC	CCL-185
Human: Lung epithelial carcinoma cells (A549) Non-targeting control	Laboratory of Dr. Marco Binder [70]	N/A
Human: Lung epithelial carcinoma cells (A549) IRF3 KO	Laboratory of Dr. Marco Binder [70]	N/A
Human: Lung epithelial carcinoma cells (A549) STAT1 KO	Laboratory of Dr. Marco Binder [70]	N/A
Human: Bone osteosarcoma epithelial cells (U2OS)	ATCC	HTB-96
Human: Embryonic kidney cells (293T)	ATCC	CRL-3216
Human: Neonatal human dermal fibroblast (NHDF)	Lonza	CC-2509
Cercopithecus aethiops: Kidney epithelial cells (BSC-40)	ATCC	CRL-2761
Mesocricetus auratus: Kidney fibroblast cells (BHK-21)	ATCC	CCL-10
Lymantria dispar: Ovarian epithelial cells (LD652)	[9]	N/A
Recombinant DNA
Plasmid: EV pcDNA3	[9]	N/A
Plasmid: VSV M-Flag Indiana strain pcDNA3	This paper	N/A
Plasmid: VSV M-Flag New Jersey strain pcDNA3	This paper	N/A
Plasmid: MARAV M-Flag pcDNA3	This paper	N/A
Plasmid: COCV M-Flag pcDNA3	This paper	N/A
Plasmid: VSAV M-Flag pcDNA3	This paper	N/A
Plasmid: VSV MM51R-Flag pcDNA3	This paper	N/A
Plasmid: VSV MDM51-Flag pcDNA3	This paper	N/A
Plasmid: VSV MM2-Flag pcDNA3	This paper	N/A
Plasmid: VSV MM3-Flag pcDNA3	This paper	N/A
Plasmid: VSV M KKILAla-Flag pcDNA3	This paper	N/A
Plasmid: GFP-Flag pcDNA3	This paper	N/A
Plasmid: VSV M1-229-GFP-Flag pcDNA3	This paper	N/A
Plasmid: VSV M1-150-GFP-Flag pcDNA3	This paper	N/A
Plasmid: VSV M1-100-GFP-Flag pcDNA3	This paper	N/A
Plasmid: VSV M1-75-GFP-Flag pcDNA3	This paper	N/A
Plasmid: VSV M1-50-GFP-Flag pcDNA3	This paper	N/A
Plasmid: VSV M1-25-GFP-Flag pcDNA3	This paper	N/A
Plasmid: VSV M-Flag p166	This paper	N/A
Plasmid: Flag-A51R p166	[9]	N/A
Plasmid: Flag-A51R158-162Ala p166	This paper	N/A
Plasmid: Flag-GFP p166	[9]	N/A
Plasmid: Flag-GFP pcDNA3	[6]	N/A
Plasmid: VSV N-Flag pcDNA3	This paper	N/A
Plasmid: VSV P-Flag pcDNA3	This paper	N/A
Plasmid: VSV G-Flag pcDNA3	This paper	N/A
Plasmid: HA-hSpt16-WT pEZ-M06	GeneCopoeia	CS-T0317-M06
Plasmid: HA-hSpt16∆NLS pEZ-M06	[6]	N/A
Plasmid: ETS-1-3xHA pEZ-M07	GeneCopoeia	EX-B0113-M07
Plasmid: GST-His pGEX	This paper	N/A
Plasmid: GST-VSV M-His pGEX	This paper	N/A
Plasmid: GST-VSV MM51R-His pGEX	This paper	N/A
Software
ImageJ v1.51n	NIH	https://imagej.nih.gov/ij/
Image Studio v5.2	LI-COR Biosciences	https://www.licor.com/bio/image-studio-lite/
Prism Version 10.6.1 (799)	GraphPad
AlphaFold3	DeepMind
CellSens v1.18	Olympus	N/A
Human siRNA targeting sequences
siRNA targeting sequence: hSpt16-A: ccgugaaggcucccuaguaa	Sigma-Aldrich [6]	SASI_Hs01_00143917
siRNA targeting sequence: hSpt16-B: caacuggacuaaaaucauga	Sigma-Aldrich [6]	SASI_Hs01_00143919
siRNA targeting sequence: Rae1-A: ugucaucgaucuaauggaac	Sigma-Aldrich	SASI_Hs01_00152109
siRNA targeting sequence: Rae1-B: gcgauacagaucgcacagca	Sigma-Aldrich	SASI_Hs02_00306672
siRNA targeting sequence: Nup98-A: auuuggaugauauugugcau	Sigma-Aldrich	SASI_Hs01_00155429
siRNA targeting sequence: Nup98-B: auaaaacaucucguuguuua	Sigma-Aldrich	SASI_Hs01_00155431
siRNA targeting sequence: ETS-1-A: cuuuguuggggacaucuuau	Sigma-Aldrich [6]	SASI_Hs01_00173246
siRNA targeting sequence: ETS-1-B: cuggagcuuuuccccucccc	Sigma-Aldrich [6]	SASI_Hs01_00173248
Oligonucleotides used for in vitro dsRNA transcription for RNAi in LD652 cells
GFP Primers:	This paper	For PCR of gfp gene fragment to generate control dsRNA
FOR: 5'- TAATACGACTCACTATAGGGGCCCATCCTGGTCGAGCTGG
REV: 5'- TAATACGACTCACTATAGGGGCCATGATATAGACGTTG
LdSpt16-A Primers:	This paper	For PCR of L.dispar Spt16 gene fragment to generate dsRNA
FOR: 5’- TAATACGACTCACTATAGGGATGTCACAGGAGTTGATACAAG
REV: 5’- TAATACGACTCACTATAGGGGGGTCCTATGACTATAGAAC
LdSpt16-B Primers:	This paper	For PCR of L.dispar Spt16 gene fragment to generate dsRNA
FOR: 5’- TAATACGACTCACTATAGGGGGGCATGGTATTCAACATAAAC
REV: 5’- TAATACGACTCACTATAGGGACCACTTGACTGTTTAGCTAG
Oligonucleotides used for cloning
Plasmid: VSV MM2-Flag pcDNA3	This paper	To clone VSV MM2 Flag into pcDNA3
FOR: TACCGCGGATGGAGTATGCTCCGAGCGCTCCAATTGAC
REV: GATTAATTAATTACTTATCATCATCATCC
Plasmid: VSV MM3-Flag pcDNA3	This paper	To clone VSV MM3 Flag into pcDNA3
FOR: TACCGCGGATGGACACCTATGATCCGAATCAATTAAGATATGAGAAATTC
REV: GATTAATTAATTACTTATCATCATCATCC
Plasmid: VSV M KKILAla-Flag pcDNA3	This paper	To clone VSV M KKILAla Flag into pcDNA3
FOR: GGGACCGCGGATGAGTTCCGCTGCTGCTGCTCTCGGTCTGAAGGGGAAAGGTAAGAAATCTAAGAAATTAGGG
REV: GATTAATTAATTACTTATCATCATCATCC
Plasmid: VSV M1-229-GFP-Flag pcDNA3	This paper	To clone VSV M1-229 GFP-Flag into pcDNA3
FOR: TAGGATCCATGAGTTCCTTAAAGAAGATTCTCGGTCTGAAGGGG
REV: TACCGCGGTCCTTTGAAGTGGCTGATAGAATCCAGGACC
Plasmid: VSV M1-150-GFP-Flag pcDNA3	This paper	To clone VSV M1-150 GFP-Flag into pcDNA3
FOR: TAGGATCCATGAGTTCCTTAAAGAAGATTCTCGGTCTGAAGGGG
REV: TACCGCGGGGGAGGGGTCTTCCCCATCCTATGTGGC
Plasmid: VSV M1-100-GFP-Flag pcDNA3	This paper	To clone VSV M1-100 GFP-Flag into pcDNA3
FOR: TAGGATCCATGAGTTCCTTAAAGAAGATTCTCGGTCTGAAGGGG
REV: TACCGCGGCCCTGCCATTCCGATGTACATGTGATCCC
Plasmid: VSV M1-75-GFP-Flag pcDNA3	This paper	To clone VSV M1-75 GFP-Flag into pcDNA3
FOR: TAGGATCCATGAGTTCCTTAAAGAAGATTCTCGGTCTGAAGGGG
REV: TACCGCGGATTAGATCTAACCGTCATTTTCACTG
Plasmid: VSV M1-50-GFP-Flag pcDNA3	This paper	To clone VSV M1-50 GFP-Flag into pcDNA3
FOR: TAGGATCCATGAGTTCCTTAAAGAAGATTCTCGGTCTGAAGGGG
REV: TACCGCGGCTCGTCAACTCCAAAATAGGATTTGTCAATTGGAGCGCTCGG
Plasmid: VSV M1-25-GFP-Flag pcDNA3	This paper	To clone VSV M1-25 GFP-Flag into pcDNA3
FOR: TAGGATCCATGAGTTCCTTAAAGAAGATTCTCGGTCTGAAGGGG
REV: TACCGCGGGGGTGGTGCGATCCCTAATTTCTTAGATTTCTTACCTTTCCCC
Plasmid: VSV G-Flag pcDNA3	This paper	To clone VSV G Flag into pcDNA3
FOR: CCGCGGATGAAGTGCCTTTTGTACTTAGC
REV: TTAATTAATTACTTATCATCATCATCCTTATAATCCATCTTTCCAAGTCGGTTCATCTCTATGTC
