# Supplementary material for: The vesicular stomatitis virus matrix protein promotes FACT subunit depletion to suppress the FEAR pathway
Source: PLoS Pathog. 2026 Jul 17;22(7):e1014430. doi: 10.1371/journal.ppat.1014430 (PMC13395346; doi:10.1371/journal.ppat.1014430)
Supplement: S2 Table — (XLSX) [file ppat.1014430.s011.xlsx]

## Sheet: Fig1
Fig 1. The FEAR pathway contributes to VSV restriction in human cells and is strongly activated by VSVM51R-eGFP.
Fig 1A. Quantification of VSV-WT or -M51R titers from RNAi of scrambled vs hSpt16 supernatants
	WT			M51R
RNAi	Scram.	hSpt16-A	hSpt16-B	Scram.	hSpt16-A	hSpt16-B
Rep01	6050000	34000000	29000000	350000	19500000	20500000
Rep02	4800000	22500000	21000000	130000	18500000	13500000
Rep03	3500000	32000000	20000000	180000	23000000	21000000
Average	4.78333e+06	29500000	2.33333e+07	220000	2.03333e+07	1.83333e+07
Fig 1B. Quantification of VSV-WT or -M51R titers from RNAi of scrambled vs ETS-1 supernatants
	WT			M51R
RNAi	Scram.	ETS-1-A	ETS-1-B	Scram.	ETS-1-A	ETS-1-B
Rep01	5150000	25500000	18500000	300000	17500000	27500000
Rep02	3700000	27000000	24000000	150000	24500000	11500000
Rep03	3000000	33000000	21500000	200000	12500000	20500000
Average	3950000	28500000	2.13333e+07	216667	1.81667e+07	1.98333e+07
Fig 1D. Quantification of ETS-1expression from 1C (fold change relative to mock)
	Mock	WT				M51R
HPI	1	1	4	8	12	1	4	8	12
Rep01	0.79	1.21	1.22	1.17	1.31	0.79	2.77	5.29	8.38
Rep02	0.8	0.71	1.13	1.17	1.33	1.23	4.97	6.41	9.27
Rep03	1.41	1.18	1.1	1.14	1.04	1.1	3.28	6.03	9.45
Average	1	1.03333	1.15	1.16	1.22667	1.04	3.67333	5.91	9.03333
Fig 1G. Quantification of VSV WT infection in EV vs ETS-1 expressing cells (% GFP)
	WT
Plasmid	EV	ETS-1-HA
Rep01	0.8741	0.0943
Rep02	1.0573	0.0582
Rep03	1.0687	0.1922
Average	1.00003	0.1149

## Sheet: Fig2
Fig 2. VSV, but not VSVM51R, promotes hSpt16SUMO depletion to prevent ETS-1 induction.
Fig 2B. Quantification of hSpt16SUMO expression from 2A (fold change relative to mock)
	Mock	WT				M51R
HPI	1	1	4	8	12	1	4	8	12
Rep01	0.97	0.97	0.49	0.15	0.1	1.09	1.35	1.49	1.27
Rep02	0.94	0.74	0.23	0.12	0.15	1.09	1.1	1.16	1.2
Rep03	1.09	1.08	0.69	0.07	0.11	0.99	1.06	0.85	1.06
Average	1	0.93	0.47	0.113333	0.12	1.05667	1.17	1.16667	1.17667
Fig 2C. Quantification of hSpt16 expression from 2A (fold change relative to mock)
	Mock	WT				M51R
HPI	1	1	4	8	12	1	4	8	12
Rep01	1.11	1.21	1.03	1.04	1.06	1.17	1.22	1.33	1.09
Rep02	0.94	1.05	1.01	1.03	1.15	0.94	1.04	1.13	0.98
Rep03	0.95	0.98	0.87	1.36	1.25	1.15	1.14	1.12	1.24
Average	1	1.08	0.97	1.14333	1.15333	1.08667	1.13333	1.19333	1.10333
Fig 2D. Quantification of SSRP1 expression from 2A (fold change relative to mock)
	Mock	WT				M51R
HPI	1	1	4	8	12	1	4	8	12
Rep01	0.66	1.73	1.58	1.31	1.31	1.2	1.06	1.21	1.16
Rep02	1.14	0.95	0.9	0.73	0.62	0.95	0.88	0.85	0.78
Rep03	1.2	1.05	1.21	1.29	1.09	1.35	1.6	1.46	1.27
Average	1	1.24333	1.23	1.11	1.00667	1.16667	1.18	1.17333	1.07
Fig 2H. Quantification of ETS-1 expression from 2G (fold change relative to scrambled mock)
	Scram.			hSpt16-A
	Mock	WT	M51R	Mock	WT	M51R
Rep01	1.12271	0.967584	10.4379	2.33889	2.07464	1.40503
Rep02	0.92716	1.77003	10.0761	2.27943	0.950695	0.933428
Rep03	0.950127	1.28046	10.7203	1.18959	1.07586	1.37436
Average	1	1.33936	10.4115	1.93597	1.36706	1.23761

## Sheet: Fig3
Fig 3. VSV M promotes hSpt16SUMO depletion independently of other VSV proteins and blocks ETS-1 expression.
Fig 3C. Quantification of hSpt16SUMO expression from 3B (fold change relative to EV)
			VSV M-Flag
Plasmid	EV	GFP-Flag	WT	M51R	M51
Rep01	1.20768	0.996853	0.147175	0.725051	0.763283
Rep02	0.692196	1.22873	0.239333	1.22281	1.22448
Rep03	1.10012	0.83177	0.130798	1.00422	0.716608
Average	1	1.01912	0.172435	0.984028	0.901457
Fig 3D. Quantification of hSpt16 expression from 3B (fold change relative to EV)
			VSV M-Flag
Plasmid	EV	GFP-Flag	WT	M51R	M51
Rep01	1.141	1.01165	1.22666	0.825764	0.907269
Rep02	0.873673	1.15634	1.18968	0.986438	0.99751
Rep03	0.985322	0.832175	0.96686	1.05979	0.883898
Average	1	1.00006	1.12773	0.95733	0.929559
Fig 3F. Quantification of hSpt16SUMO expression from 3E (fold change relative to EV)
	M51R
Plasmid	EV	VSV M-Flag	VSV MM51R-Flag
Rep01	1.28	0.15	0.91
Rep02	1.02	0.32	0.97
Rep03	1.01	0.29	0.95
Average	1.10333	0.253333	0.943333
Fig 3H. Quantification of hSpt16SUMO expression from 3G (fold change relative to EV)
	VV∆A51R
Plasmid	EV	VSV M-Flag	VSV MM51R-Flag
Rep01	0.790282	0.0728679	0.962902
Rep02	1.26077	0.0789413	0.826436
Rep03	0.948948	0.0338318	1.13436
Average	1	0.0618803	0.974566

## Sheet: Fig4
Fig 4. VSV M, but not VSV MM51R, promotes hSpt16 ubiquitination, leading to the proteasomal-degradation of hSpt16SUMO.
Fig 4B. Quantification of hSpt16SUMO expression from 4A (fold change relative to EV)
	Vehicle		TAK-243
Plasmid	EV	VSV M-Flag	EV	VSV M-Flag
Rep01	1.14475	0.116979	1.11745	1.02024
Rep02	0.870275	0.00871677	0.998952	1.38209
Rep03	0.984972	0.0416073	0.873353	0.815886
Average	1	0.0557676	0.996584	1.07274
Fig 4D. Quantification of hSpt16SUMO expression from 4C (fold change relative to EV)
	Vehicle		Bortezomib
Plasmid	EV	VSV M-Flag	EV	VSV M-Flag
Rep01	0.716811	0.0857422	1.00033	1.09515
Rep02	1.12143	0.137269	0.856561	1.22551
Rep03	1.16176	0.0461502	0.860072	0.93339
Average	1	0.0897205	0.905655	1.08468
Fig 4F. Quantification of hSpt16SUMO expression from 4E (fold change relative to EV)
	Vehicle		MG-132
Plasmid	EV	VSV M-Flag	EV	VSV M-Flag
Rep01	0.887358	0.186759	1.47052	0.922526
Rep02	1.06294	0.0768786	0.96943	1.28948
Rep03	1.0497	0.0200442	0.846204	1.0317
Average	1	0.0945607	1.09539	1.08123

## Sheet: Fig6
Fig 6. N-termini of VSV M mediates hSpt16 interaction and promotes hSpt16SUMO degradation.
Fig 6C. Quantification of hSpt16SUMO expression from 6B (fold change relative to EV)
				VSV M-GFP-Flag
Plasmid	EV	EV	GFP-Flag	aa1-299	aa1-150	aa1-100	aa1-75	aa1-50	aa1-25
Rep01	1.10385	1.08481	1.01786	0.0132763	0.0354841	0.056452	0.0263772	0.876343	1.0787
Rep02	0.947686	0.959536	1.08781	0.0482839	0.0349841	0.0432267	0.00741843	0.934182	0.955146
Rep03	0.948469	1.11076	0.95833	0.0205179	0.00752938	0.029006	0.0373658	0.958637	0.961852
Average	1	1.0517	1.02134	0.0273594	0.0259992	0.0428949	0.0237205	0.923054	0.998567
Fig 6D. Quantification of ETS-1 expression from 6B (fold change relative to EV)
				VSV M-GFP-Flag
Plasmid	EV	EV	GFP-Flag	aa1-299	aa1-150	aa1-100	aa1-75	aa1-50	aa1-25
Rep01	1.2367	8.18696	7.81647	1.00908	0.840486	0.723773	0.652376	6.57389	6.78047
Rep02	1.00769	10.0448	9.01186	0.902855	0.894043	0.883085	0.893888	9.34221	8.53067
Rep03	0.75561	13.4475	6.80152	0.880137	1.10769	0.894009	0.573773	11.4014	11.7704
Average	1	10.5598	7.87662	0.930691	0.947406	0.833622	0.706679	9.10583	9.02719
Fig 6G. Quantification of hSpt16SUMO expression from 6F (fold change relative to EV)
			VSV M-Flag
Plasmid	EV	EV	M1	M2	M3
Rep01	1.0809	0.996755	0.271207	0.928473	1.0729
Rep02	0.970857	1.29083	0.508696	1.04977	0.954223
Rep03	0.948245	0.938149	0.229442	0.903181	1.02344
Average	1	1.07525	0.336448	0.960474	1.01685
Fig 6H. Quantification of ETS-1 expression from 6F (fold change relative to EV)
			VSV M-Flag
Plasmid	EV	EV	M1	M2	M3
Rep01	0.795032	8.44922	1.26161	9.5888	9.96076
Rep02	1.36602	6.09315	1.13921	7.53825	7.40265
Rep03	0.838948	8.96049	1.33465	9.77937	9.33676
Average	1	7.83429	1.24516	8.96881	8.90006
Fig 6L. Quantification of hSpt16SUMO expression from 6K (fold change relative to EV)
			VSV M-Flag
Plasmid	EV	EV	WT	KKILAAAA
Rep01	0.793983	1.01577	0.194669	1.07035
Rep02	1.08308	1.17565	0.194897	1.0626
Rep03	0.877579	1.0818	0.161519	0.927627
Rep04	0.855371	0.714393	0.137355	0.959493
Average	0.918215	1.09107	0.183695	1.02019
Fig 6M. Quantification of ETS-1 expression from 6K (fold change relative to EV)
			VSV M-Flag
Plasmid	EV	EV	WT	KKILAAAA
Rep01	1.27281	7.17734	0.909706	5.80698
Rep02	1.12613	6.99376	1.08139	7.0113
Rep03	1.09695	5.55931	1.06633	6.14682
Rep04	0.504112	8.92092	0.924221	9.727
Average	1.1653	6.5768	1.01914	6.3217

## Sheet: Fig7
Fig 7. Abortive VSV replication in L. dispar cells can be complemented by VV A51R expression or by Spt16 RNAi.
Fig 7C. Quantification of Luciferase (LUC) expression (fold change relative to Flag-GFP)
		Flag-A51R
Plasmid	Flag-GFP	WT	158-162Ala
Rep01	0.95	51.7	0.71
Rep02	1.05	43	0.31
Rep03	1	54.5	1.8
Average	1	49.7333	0.94
Fig 67. Quantification VSV-LUC titers from supernatants collected from 6C
		Flag-A51R
Plasmid	Flag-GFP	WT	158-162Ala
Rep01	1600	52500	1350
Rep02	1800	31500	2100
Rep03	1450	52000	1650
Average	1616.67	45333.3	1700
Fig 6E. Quantification of Luciferase (LUC) expression (fold change relative to GFP RNAi)
	VSV-LUC
RNAi	GFP	Spt16-A	Spt16-B
Rep01	0.9	109	99.4
Rep02	1.05	89.2	75.1
Rep03	0.7	62.8	72.4
Rep04	1.35	102	73.3
Average	0.883333	87	82.3
Fig 6F. Quantification VSV-LUC titers from supernatants collected from 6E
	VSV-LUC
RNAi	GFP	Spt16-A	Spt16-B
Rep01	1200	89000	67500
Rep02	1550	93000	71500
Rep03	2550	38500	61000
Rep04	1350	82500	24000
Average	1766.67	73500	66666.7

## Sheet: S1 Fig
S1 Fig. VSV-induced ETS-1 is independent of IFN signaling.
S1 Fig B. Quantification of ETS-1 expression from S1A (fold change relative to control, mock)
	Control			IRF3 KO
VSV	Mock	WT	M51R	Mock	WT	M51R
Rep01	0.69	1.35	6.05	0.58	0.79	5.2
Rep02	1.2	1.55	4.93	1.71	0.76	2.39
Rep03	1.11	1.34	3.47	0.71	1.01	4.99
Average	1	1.41333	4.81667	1	0.853333	4.19333
S1 Fig D. Quantification of ETS-1 expression from S1C (fold change relative to control, mock)
	Control			STAT1 KO
VSV	Mock	WT	M51R	Mock	WT	M51R
Rep01	0.99	1.73	5.66	0.94	1.41	6.21
Rep02	1.03	1.4	4.61	1.1	1.24	5.65
Rep03	0.97	1.01	3.43	0.96	1.11	3.78
Average	0.996667	1.38	4.56667	1	1.25333	5.21333

## Sheet: S3 Fig
S3 Fig. The FEAR pathway contributes to VSV restriction in primary human cells.
S3 Fig A. Quantification of VSV-WT or -M51R titers from RNAi of scrambled vs hSpt16 supernatants
	WT			M51R
RNAi	Scram.	hSpt16-A	hSpt16-B	Scram.	hSpt16-A	hSpt16-B
Rep01	550000	2200000	1950000	20000	1780000	1850000
Rep02	650000	1750000	2300000	20000	2020000	1550000
Rep03	450000	2400000	2000000	30000	1900000	1900000
Average	550000	2.11667e+06	2.08333e+06	23333.3	1900000	1.76667e+06
S3 Fig B. Quantification of VSV-WT or -M51R titers from RNAi of scrambled vs ETS-1 supernatants
	WT			M51R
RNAi	Scram.	ETS-1-A	ETS-1-B	Scram.	ETS-1-A	ETS-1-B
Rep01	470000	2080000	2020000	20000	1650000	1900000
Rep02	350000	2150000	1850000	40000	1900000	1800000
Rep03	570000	1880000	1880000	35000	2050000	1720000
Average	463333	2.03667e+06	1.91667e+06	31666.7	1.86667e+06	1.80667e+06
S3 Fig D. Quantification of hSpt16SUMO expression from 1C (fold change relative to mock)
	Mock	WT				M51R
HPI	1	1	4	8	12	1	4	8	12
Rep01	1.23	0.8	0.43	0.37	0.26	0.83	0.86	0.97	1.07
Rep02	0.76	1.01	0.64	0.71	0.35	0.95	0.9	0.86	1.17
Rep03	1.01	0.9	0.7	0.27	0.24	0.93	1	0.93	0.87
Average	1	0.903333	0.59	0.45	0.283333	0.903333	0.92	0.92	1.03667
S3 Fig E. Quantification of hSpt16 expression from 1C (fold change relative to mock)
	Mock	WT				M51R
HPI	1	1	4	8	12	1	4	8	12
Rep01	0.99	1	0.99	1.32	1.06	0.92	0.98	0.97	1.21
Rep02	1.02	0.97	0.95	0.95	1.06	1.13	1.05	1.09	1.37
Rep03	0.99	1.2	1.05	1.03	1.02	1.01	1	0.89	0.95
Average	1	1.05667	0.996667	1.1	1.04667	1.02	1.01	0.983333	1.17667
S3 Fig F. Quantification of SSRP1 expression from 1C (fold change relative to mock)
	Mock	WT				M51R
HPI	1	1	4	8	12	1	4	8	12
Rep01	1.03	0.99	1.17	1.2	1.2	0.86	1	0.97	1.23
Rep02	1.15	1.22	1.16	1.27	1.35	0.96	1.23	1.03	1.03
Rep03	0.82	0.84	0.97	1.03	0.86	0.83	0.92	0.81	1.03
Average	1	1.01667	1.1	1.16667	1.13667	0.883333	1.05	0.936667	1.09667
S3 Fig G. Quantification of ETS-1 expression from 1C (fold change relative to mock)
	Mock	WT				M51R
HPI	1	1	4	8	12	1	4	8	12
Rep01	1.01	1.06	0.97	0.94	0.87	0.95	4.4	5.69	6.04
Rep02	0.77	1.22	1.25	1.1	1.3	1.33	3.54	5.2	7.19
Rep03	1.22	1.1	1.17	1.28	1.26	1.03	4.12	5.5	6.43
Average	1	1.12667	1.13	1.10667	1.14333	1.10333	4.02	5.46333	6.55333

## Sheet: S6 Fig
S6 Fig. Both Indiana (IN) and New Jersey (NJ) encoded VSV M proteins deplete hSpt16SUMO and suppress ETS-1.
S6 Fig C. Quantification of hSpt16SUMO expression from B (fold change relative to EV)
			VSV M-Flag
Plasmid	EV	EV	IN	NJ
Rep01	0.891082	0.988108	0.0826912	0.0902371
Rep02	1.01041	0.987643	0.0924207	0.0899909
Rep03	1.09851	0.975888	0.0380854	0.0592745
Average	1	0.98388	0.0710657	0.0798342
S6 Fig D. Quantification of ETS-1 expression from B (fold change relative to EV)
			VSV M-Flag
Plasmid	EV	EV	IN	NJ
Rep01	0.819764	8.70878	0.591735	1.16133
Rep02	0.951727	10.3002	0.867059	1.09482
Rep03	1.22851	8.41794	0.875099	0.75561
Average	1	9.14233	0.777965	1.00392

## Sheet: S9 Fig
S9 Fig. M proteins from other vesiculoviruses are capable of FEAR pathway antagonism.
S9 Fig C. Quantification of hSpt16SUMO expression from B (fold change relative to EV)
		Rhabdovirus M-Flag
Plasmid	EV	IN	MARAV	COCV	VSAV
Rep01	0.978202	0.25864	0.232099	0.265345	0.231877
Rep02	0.878079	0.283873	0.25662	0.276226	0.293057
Rep03	1.14372	0.179445	0.270568	0.228485	0.254058
Average	1	0.240653	0.253096	0.256685	0.259664
S6 Fig D. Quantification of ETS-1 expression from B (fold change relative to EV)
		Rhabdovirus M-Flag
Plasmid	EV	IN	MARAV	COCV	VSAV
Rep01	1.11956	0.140913	0.147281	0.123739	0.127456
Rep02	1.00428	0.225033	0.154548	0.140254	0.111988
Rep03	0.876158	0.109223	0.155921	0.220775	0.225919
Average	1	0.15839	0.152583	0.161589	0.155121
